# Supplementary material for: Therapeutic efficacy of azithromycin, clarithromycin, minocycline and tosufloxacin against macrolide-resistant and macrolide-sensitive Mycoplasma pneumoniae pneumonia in pediatric patients
Source: PLoS One. 2017 Mar 13;12(3):e0173635. doi: 10.1371/journal.pone.0173635 (PMC5348022; doi:10.1371/journal.pone.0173635)
Supplement: S1 Table — (XLS) [file pone.0173635.s001.xls]

## Sheet: data set
Name of hospital/clinic	Region	Admitted patients or outpatients (1 as admitted patients)	Macrolide resistant (1 as resistant)	Antibiotics initially chosen	Change in antibiotics	Sex	Age	Days from fever onset to administration	Duration of fever following commencement of treatment
1	Asahikawa	0	0	CAM	0	F	6	0	1
1	Asahikawa	1	0	CAM	0	F	10	1	4
1	Asahikawa	1	0	AZM	1	F	7	1	7
5	Ebetsu	1	0	AZM	0	F	13	7	1
6	Kushiro	0	1	CAM	0	F	9	5	4
6	Kushiro	0	1	AZM	0	F	5	6	0
6	Kushiro	1	1	CAM	0	M	6	2	8
6	Kushiro	1	1	TFLX	1	M	12	6	19
6	Kushiro	0	1	CAM	0	F	15	3	5
6	Kushiro	0	1	AZM	0	F	9	3	4
6	Kushiro	0	1	CAM	0	F	7	2	7
6	Kushiro	0	1	CAM	0	M	10	4	6
6	Kushiro	0	1	TFLX	1	M	11	1	4
6	Kushiro	1	1	CAM	0	F	5	6	4
6	Kushiro	0	1	CAM	0	M	11	0	8
6	Kushiro	0	1	CAM	0	M	10	1	3
6	Kushiro	0	1	AZM	0	F	8	2	2
6	Kushiro	1	1	CAM	1	M	13	6	3
6	Kushiro	1	1	AZM	0	M	6	1	6
6	Kushiro	1	1	AZM	1	M	11	1	4
6	Kushiro	1	1	CAM	0	M	5	3	11
6	Kushiro	0	1	CAM	0	F	11	5	4
6	Kushiro	1	1	AZM	1	M	8	3	5
6	Kushiro	1	1	AZM	1	F	14	1	3
6	Kushiro	1	0	MINO	0	M	15	8	1
6	Kushiro	1	1	CAM	0	F	8	2	2
6	Kushiro	1	0	MINO	0	M	14	4	2
6	Kushiro	1	1	CAM	0	M	6	2	6
6	Kushiro	1	1	CAM	0	M	8	3	5
6	Kushiro	1	0	MINO	0	F	9	5	1
6	Kushiro	1	1	MINO	0	M	17	6	1
6	Kushiro	0	1	AZM	1	F	10	3	4
6	Kushiro	1	0	MINO	0	F	9	5	1
9	Sapporo	1	0	MINO	0	F	10	7	1
9	Sapporo	1	1	MINO	0	M	9	4	1
11	Chitose	0	0	AZM	0	M	12	1	2
11	Chitose	0	0	AZM	0	M	10	3	1
11	Chitose	0	0	TFLX	0	F	6	3	1
18	Asahikawa	0	0	MINO	0	M	11	2	0
18	Asahikawa	0	0	CAM	0	F	8	5	0
18	Asahikawa	0	0	CAM	0	M	8	4	2
18	Asahikawa	0	0	CAM	0	F	7	4	1
18	Asahikawa	0	0	CAM	0	F	10	3	1
18	Asahikawa	0	0	CAM	0	F	6	3	1
18	Asahikawa	0	0	CAM	1	F	13	1	3
18	Asahikawa	0	0	AZM	0	M	9	1	2
18	Asahikawa	0	0	CAM	0	F	4	7	0
19	Sapporo	0	1	CAM	0	F	12	3	7
19	Sapporo	0	1	CAM	0	F	13	5	4
19	Sapporo	0	1	CAM	0	M	15	2	4
20	Sapporo	1	1	AZM	1	F	13	6	6
20	Sapporo	1	1	CAM	1	F	8	2	9
20	Sapporo	1	1	AZM	1	F	10	4	7
20	Sapporo	1	1	AZM	1	F	3	2	9
20	Sapporo	1	1	AZM	1	M	6	5	3
20	Sapporo	1	0	AZM	1	M	6	5	5
30	Sapporo	0	0	AZM	0	F	8	3	1
30	Sapporo	0	0	CAM	0	M	5	6	1
30	Sapporo	1	0	CAM	0	M	10	7	1
30	Sapporo	1	0	CAM	0	M	7	5	3
30	Sapporo	1	0	AZM	0	M	11	3	3
31	Sapporo	0	0	AZM	0	F	6	3	1
31	Sapporo	0	1	AZM	0	F	9	5	2
32	Iwamizawa	1	0	TFLX	1	M	4	6	8
32	Iwamizawa	0	0	AZM	0	M	2	1	2
34	Muroran	0	0	CAM	0	M	10	5	1
34	Muroran	0	0	CAM	0	F	6	4	1
34	Muroran	0	0	TFLX	0	F	3	2	4
34	Muroran	0	0	TFLX	0	M	12	3	4
34	Muroran	0	0	CAM	0	M	8	3	8
34	Muroran	0	0	CAM	0	M	8	5	1
34	Muroran	0	0	CAM	0	M	8	4	0
34	Muroran	0	0	CAM	0	M	6	2	1
34	Muroran	0	0	CAM	1	M	13	3	1
34	Muroran	0	0	CAM	0	M	6	3	2
34	Muroran	0	0	CAM	0	M	12	4	2
34	Muroran	0	0	CAM	0	F	14	2	2
34	Muroran	0	0	CAM	0	F	12	2	1
34	Muroran	0	0	CAM	0	F	12	0	4
34	Muroran	0	0	CAM	0	M	14	1	0
34	Muroran	0	0	CAM	0	M	14	1	2
35	Chitose	1	0	MINO	0	M	14	4	1
38	Obihiro	1	1	TFLX	1	F	4	6	3
38	Obihiro	1	0	AZM	0	M	6	4	2
43	Sapporo	1	1	CAM	1	F	11	1	6
43	Sapporo	0	1	TFLX	0	M	6	0	6
43	Sapporo	0	0	MINO	0	M	12	7	0
43	Sapporo	0	0	MINO	0	M	13	7	1
43	Sapporo	0	1	CAM	1	M	10	2	4
43	Sapporo	0	1	MINO	0	M	8	5	1
43	Sapporo	1	1	CAM	1	F	6	0	5
43	Sapporo	0	1	CAM	0	M	6	5	2
6	Kushiro	1	1	TFLX	1	M	12	6	8
6	Kushiro	1	1	CAM	1	M	11	3	4
6	Kushiro	1	1	AZM	0	M	7	2	5
6	Kushiro	1	1	AZM	0	M	7	4	3
6	Kushiro	1	1	AZM	0	F	5	0	4
6	Kushiro	1	1	AZM	0	M	8	4	9
6	Kushiro	1	1	CAM	0	M	4	2	7
6	Kushiro	1	1	CAM	0	F	11	2	5
6	Kushiro	1	1	CAM	0	F	6	2	6
6	Kushiro	1	1	CAM	0	M	14	5	4
6	Kushiro	1	1	CAM	0	M	6	2	7
6	Kushiro	1	1	CAM	1	M	8	3	8
6	Kushiro	1	1	MINO	0	F	12	4	1
6	Kushiro	1	1	AZM	0	F	13	2	7
6	Kushiro	1	1	TFLX	0	M	8	1	8
6	Kushiro	1	1	TFLX	0	M	10	5	5
6	Kushiro	1	1	TFLX	1	M	5	3	7
